# Supplementary material for: How Does Diet Influence Our Lives? Evaluating the Relationship between Isotopic Signatures and Mortality Patterns in Italian Roman Imperial and Medieval Periods
Source: Molecules. 2021 Jun 25;26(13):3895. doi: 10.3390/molecules26133895 (PMC8271375; doi:10.3390/molecules26133895)
Supplement: Supplementary file 1 [file molecules-26-03895-s001.zip]

Archive with 1 entries (1 files):
- molecules-1245955-supplementary.pdf
